# Supplementary material for: Effects of low light on photosynthetic properties, antioxidant enzyme activity, and anthocyanin accumulation in purple pak-choi (Brassica campestris ssp. Chinensis Makino)
Source: PLoS One. 2017 Jun 13;12(6):e0179305. doi: 10.1371/journal.pone.0179305 (PMC5469474; doi:10.1371/journal.pone.0179305)
Supplement: S1 File — (XLSX) [file pone.0179305.s001.xlsx]

## Sheet: data of figures
chlorophyll a content		NL	error	T1	error	T2	error	T3	error
	5d	1.36534	0.09361	1.11157	0.17732	0.90866	0.10111	0.77028	0.13304
	10d	1.26357	0.05963	0.91032	0.05883	0.7365	0.02102	0.60203	0.05382
	15d	1.3589	0.1234	0.85695	0.03316	0.65354	0.01857	0.31117	0.09787
chlorophyll b content		NL	error	T1	error	T2	error	T3	error
	5d	0.40371	0.02385	0.49466	0.03495	0.36692	0.0243	0.19577	0.00761
	10d	0.40782	0.03718	0.46242	0.00971	0.28421	0.03212	0.19812	0.01769
	15d	0.4107	0.02075	0.38028	0.02666	0.3094	0.00532	0.14396	0.0549
chlorophyll a+b content		NL	error	T1	error	T2	error	T3	error
	5d	1.43228	0.07477	1.58161	0.11731	1.18258	0.0583	0.49228	0.02277
	10d	1.40568	0.07172	1.44819	0.1172	1.2824	0.03157	0.75365	0.0505
	15d	1.88627	0.07359	1.81889	0.1313	1.31325	0.03558	0.50162	0.07016
chlorophyll a/b		NL	error	T1	error	T2	error	T3	error
	5d	2.65578	0.06835	2.71293	0.11541	2.22216	0.16841	2.16289	0.10415
	10d	2.6869	0.07763	2.55854	0.10364	3.85642	0.1142	2.80922	0.10834
	15d	2.57881	0.0773	2.66158	0.04213	2.56511	0.13557	2.53932	0.21634
carotenoid content		NL	error	T1	error	T2	error	T3	error
	5d	0.26871	0.026871	0.270478	0.0296714	0.213281	0.0491339	0.161011	0.0280755
	10d	0.243077	0.00769166	0.159678	0.00983912	0.119582	0.0186443	0.0587788	0.0122677
	15d	0.256233	0.0221682	0.148248	0.0131789	0.0580374	0.020512	0.0450378	0.0075412
anthocyanin content		NL	error	T1	error	T2	error	T3	error
	5d	0.24158	0.0284	0.23267	0.02529	0.19373	0.02965	0.15478	0.00838
	10d	0.23821	0.01169	0.19952	0.01711	0.13933	0.00512	0.08257	0.00964
	15d	0.24482	0.00835	0.17159	0.00838	0.1269	0.00653	0.04818	0.00562
Pn		NL	error	T1	error	T2	error	T3	error
	5d	12.2784	0.33892	11.3081	0.38406	9.16731	0.2566	6.94096	0.3359
	10d	12.265	0.11446	11.2958	0.7886	8.72102	0.3188	6.82594	0.2636
	15d	11.9064	0.14547	9.90167	0.63517	8.47775	0.476	4.25763	0.5976
Gs		NL	error	T1	error	T2	error	T3	error
	5d	1.53513	0.0506	1.82847	0.08347	1.72342	0.09205	0.97719	0.1225
	10d	1.5529	0.0494	1.25132	0.16246	1.00005	0.0439	0.78613	0.05986
	15d	1.55928	0.04894	1.01104	0.11383	0.71879	0.09649	0.56085	0.0709
Ci		NL	error	T1	error	T2	error	T3	error
	5d	265.817	10.7135	324.946	5.16299	334.706	16.6151	240.5	23.484
	10d	263.245	11.3514	240.257	13.6518	225.633	10.2263	186.689	9.25238
	15d	259.469	20.5756	227.587	10.01	201.79	10.2104	177.118	11.7351
Tr		NL	error	T1	error	T2	error	T3	error
	5d	7.30326	0.2111	5.31553	0.41092	3.75683	0.416	2.10626	0.41565
	10d	7.5683	0.25193	6.32655	0.35942	5.20831	0.3847	4.12865	0.33679
	15d	7.41275	0.1713	6.00415	0.68098	4.89201	0.36537	4.25098	0.36499
Soluble protein content		NL	error	T1	error	T2	error	T3	error
	5d	12.6832	0.62267	9.90544	0.36909	9.01891	0.27084	8.13239	0.27084
	10d	12.2695	0.4691	10.4374	0.27084	8.6052	0.27084	7.36407	0.27084
	15d	12.1513	0.27084	10.3782	0.83791	8.6052	0.62267	6.47754	0.27084
MDA content		NL	error	T1	error	T2	error	T3	error
	5d	0.5791	0.11252	0.66499	0.0895	0.67983	0.0338	0.70611	0.01951
	10d	0.56492	0.05796	0.63658	0.05796	0.78135	0.0683	0.85587	0.00639
	15d	0.56778	0.05318	0.76858	0.02581	0.96658	0.09943	1.22925	0.06071
G-POD		NL	error	T1	error	T2	error	T3	error
	5d	3.0368	0.27183	3.39775	0.09857	3.26958	0.06764	2.65222	0.05319
	10d	3.04942	0.09074	2.50473	0.19483	2.19528	0.25941	1.93179	0.18939
	15d	3.00522	0.18215	1.86821	0.26377	1.49323	0.04515	1.10677	0.23033
CAT		NL	error	T1	error	T2	error	T3	error
	5d	0.09298	0.00577	0.10273	0.00388	0.09888	0.00749	0.08285	0.00791
	10d	0.09631	0.00757	0.0708	0.00877	0.05343	0.00528	0.05031	0.00488
	15d	0.09425	0.0066	0.06762	0.00476	0.04698	0.0022	0.03185	0.00625
APX		NL	error	T1	error	T2	error	T3	error
	5d	1.6931	0.06549	1.47453	0.05011	1.21751	0.14492	1.03085	0.08033
	10d	1.63732	0.14128	1.30393	0.0647	1.07585	0.02055	0.76903	0.04126
	15d	1.52818	0.12423	1.09127	0.11311	0.74013	0.10522	0.44993	0.03184
SOD		NL	error	T1	error	T2	error	T3	error
	5d	4.41899	0.30589	5.19615	0.23756	5.07915	0.13626	3.2324	0.17559
	10d	4.40706	0.17043	3.82667	0.16828	3.456	0.22929	2.67593	0.26111
	15d	4.50433	0.32023	2.93893	0.54727	2.13644	0.50636	1.17296	0.23572
CHS		NL	error	TL1	error	TL2	error	TL3	error
	5d	20.2222	1.86796	20.2889	0.73207	19.2889	1.0013	18.9444	1.0012
	10d	20.6778	1.0013	16.7556	0.96195	15.9222	1.67358	12.9	1.63175
	15d	20.9444	0.95956	16.4	0.49103	14.3	1.28387	10.6222	1.57187
CHI		NL	error	TL1	error	TL2	error	TL3	error
	5d	114.8	2.42487	107.067	4.63177	102.067	5.78389	95.3667	4.06981
	10d	113.467	7.51088	101.933	3.8175	97	2.20303	89.8667	8.2809
	15d	114.133	6.60908	96.4667	2.46847	85.6	7.7106	73.0667	4.38634
F3H		NL	error	TL1	error	TL2	error	TL3	error
	5d	22.4375	2.53785	20.2188	1.06629	18.2188	1.33532	16.625	1.31024
	10d	20.6667	1.1745	16.0625	1.06592	16.2604	2.42686	15.0104	1.88221
	15d	21.9271	1.48028	16.125	0.64065	13.625	1.01798	10.0417	1.06515
DFR		NL	error	TL1	error	TL2	error	TL3	error
	5d	66.8571	1.64751	64.1429	2.06032	62.1429	0.6227	57.2381	5.30178
	10d	65.3809	1.7222	57.4286	1.22057	53.8571	4.59814	51.0952	1.45745
	15d	66.7619	4.14614	55.5714	5.80464	50.0476	3.5638	45.4286	3.22933
ANS		NL	error	TL1	error	TL2	error	TL3	error
	5d	93.9444	2.41715	92.8889	1.07152	91.5556	2.1688	93.1667	7.1317
	10d	94.3333	1.85592	84.5	1.87824	83.2778	2.75042	80	5.64456
	15d	92.3889	2.91706	78.1111	6.19438	73.3889	4.58964	64.5556	2.77055
ANR		NL	error	TL1	error	TL2	error	TL3	error
	5d	25.6825	2.53785	26.7936	1.26629	25.7936	1.33532	26.7778	1.31024
	10d	25.4603	1.1745	26.1587	1.06592	23.6825	2.42686	24.8413	1.88221
	15d	26.6825	1.48028	26.8095	0.64065	25.2857	1.01798	25.9841	1.06515

## Sheet: data of difference analysis
	1	2	3		mean
chlorophyll a content	1.29506	1.32935	1.4716		1.36534
	1.19272	1.2338	0.908201		1.11157
	0.809042	1.0112	0.905734		0.90866
	0.663068	0.638167	0.697849		0.666361
	1.2773	1.21513	1.29826		1.26357
	0.889347	0.976757	0.864853		0.910319
	0.757453	0.736623	0.715413		0.736496
	0.66118	0.555962	0.588944		0.602029
	1.21649	1.43424	1.42598		1.3589
	0.698802	0.895235	0.837299		0.810445
	0.663749	0.632101	0.66476		0.653537
	0.291258	0.417458	0.224781		0.311166
chlorophyll b content	0.427776	0.403272	0.380088		0.403712
	0.454752	0.509448	0.519788		0.494663
	0.3462	0.3609	0.393672		0.366924
	0.19728	0.187516	0.202508		0.195768
	0.377748	0.396324	0.449384		0.407819
	0.472308	0.452892	0.462064		0.462421
	0.276972	0.319332	0.256332		0.284212
	0.18528	0.190776	0.218304		0.19812
	0.389728	0.431212	0.411164		0.410701
	0.383992	0.404884	0.351956		0.380277
	0.304924	0.315288	0.308		0.309404
	0.17748	0.173784	0.080604		0.143956
chlorophyll a+b content	1.72284	1.73262	1.85169		1.76905
	1.64747	1.74325	1.42799		1.60624
	1.15524	1.3721	1.29941		1.27558
	0.860348	0.825683	0.900357		0.862129
	1.65505	1.61146	1.74765		1.67138
	1.36166	1.42965	1.32692		1.37274
	1.03442	1.05595	0.971745		1.02071
	0.84646	0.746738	0.807248		0.800149
	1.60622	1.86545	1.83715		1.7696
	1.08279	1.30012	1.18925		1.19072
	0.968673	0.947389	0.97276		0.962941
	0.468738	0.591242	0.305385		0.455122
chlorophyll a/b	3.02743	3.2964	3.87173		3.39852
	2.62278	2.42184	1.74725		2.26396
	2.33692	2.80189	2.30073		2.47985
	3.36105	3.40327	3.44603		3.40345
	3.38135	3.06601	2.88898		3.11212
	1.88298	2.15671	1.87172		1.97047
	2.73476	2.30676	2.79096		2.61083
	3.56854	2.91421	2.69782		3.06019
	3.12138	3.32606	3.46816		3.3052
	1.81983	2.21109	2.37899		2.13664
	2.17677	2.00484	2.15831		2.11331
	1.64108	2.40217	2.78871		2.27732
carotenoid content	0.267981	0.212299	0.32585		0.26871
	0.246741	0.303743	0.26095		0.270478
	0.223047	0.256799	0.159998		0.213281
	0.159765	0.13358	0.18969		0.161011
	0.249851	0.244665	0.234716		0.243077
	0.16119	0.168673	0.14917		0.159678
	0.100208	0.121139	0.137399		0.119582
	0.0726672	0.0494197	0.0542497		0.0587788
	0.230662	0.270038	0.267998		0.256233
	0.0985307	0.158698	0.152602		0.13661
	0.0367951	0.0595859	0.0777313		0.0580374
	0.036441	0.0481361	0.0505364		0.0450378
anthocyanin content
	0.273862	0.220425	0.230445		0.241577
	0.203726	0.250483	0.243804		0.232671
	0.217086	0.203726	0.160367		0.193726
	0.147008	0.153668	0.163649		0.154775
	0.237124	0.227105	0.250406		0.238212
	0.180619	0.203997	0.213939		0.199518
	0.143804	0.133746	0.140445		0.139331
	0.0770082	0.0937071	0.0770082		0.0825745
	0.237086	0.243707	0.253668		0.24482
	0.170662	0.180387	0.163707		0.171585
	0.120309	0.13337	0.127008		0.126896
Pn	12.2402	12.318	12.2771		12.2785
	10.87	11.4677	11.5867		11.3081
	9.15797	9.15857	9.18539		9.16731
	6.57212	7.63889	6.61187		6.94096
	11.511	12.5553	12.7276		12.2646
	11.2799	11.3814	11.2261		11.2958
	8.04135	9.05704	9.06466		8.72102
	6.80702	6.81474	6.85605		6.82594
	11.6901	12.2486	11.7796		11.9061
	9.53659	9.53333	10.6351		9.90167
	8.45253	8.44806	8.53266		8.47775
	4.19439	4.26534	4.31316		4.25763
Gs	1.52452	1.53516	1.54572		1.53513
	1.81178	1.91902	1.7546		1.82847
	1.63357	1.71915	1.81752		1.72342
	0.862579	0.962705	1.10628		0.977189
	1.57449	1.5129	1.57132		1.5529
	1.21273	1.4296	1.11164		1.25132
	1.03171	1.0185	0.949935		1.00005
	0.855214	0.753463	0.749705		0.786127
	1.54795	1.60578	1.52411		1.55928
	0.94506	0.945585	1.14248		1.01104
	0.814024	0.621086	0.72126		0.71879
	0.640847	0.505919	0.535792		0.560853
Ci	265.418	265.392	266.641		265.817
	319.276	326.187	329.375		324.946
	352.876	330.956	320.287		334.706
	257.052	250.825	213.622		240.5
	270.337	250.153	269.246		263.245
	255.531	235.996	229.244		240.257
	225.999	235.672	215.229		225.633
	187.19	195.681	177.197		186.689
	243.062	252.79	282.554		259.469
	217.775	237.784	227.203		227.587
	211.929	201.932	191.51		201.79
	189.588	166.29	175.477		177.118
Tr	7.28269	7.3022	7.32488		7.30326
	5.7877	5.03886	5.12004		5.31553
	4.17708	3.7482	3.3452		3.75683
	2.57223	1.97283	1.77371		2.10626
	7.32431	7.82748	7.55311		7.5683
	6.59841	5.91905	6.46219		6.32655
	5.64817	5.04215	4.93461		5.20831
	3.77087	4.43954	4.17556		4.12865
	7.40049	7.40543	7.43231		7.41275
	5.47023	6.77104	5.7712		6.00415
	4.58633	4.79302	5.29668		4.89201
	4.52965	3.83784	4.38546		4.25098
Soluble protein content
	13.3333	12.6241	12.0922		12.6832
	9.60993	9.78723	10.3191		9.90544
	9.25532	9.07801	8.7234		9.01891
	8.19149	8.36879	7.83688		8.13239
	12.0922	12.8014	11.9149		12.2695
	10.1418	10.6738	10.4965		10.4374
	8.36879	8.5461	8.90071		8.6052
	7.30496	7.12766	7.65957		7.36407
	12.4468	12.0922	11.9149		12.1513
	9.43262	11.0284	10.6738		10.3783
	8.01418	8.5461	9.25532		8.6052
	6.24113	6.41844	6.77305		6.47754
MDA
	0.517355	0.590968	0.608968		0.57243
	0.625935	0.698387	0.670645		0.664989
	0.63871	0.674839	0.725935		0.679828
	0.689806	0.677032	0.751484		0.706108
	0.574839	0.555677	0.564258		0.564925
	0.645097	0.574839	0.689806		0.636581
	0.702581	0.817548	0.823935		0.781355
	0.862258	0.855871	0.849484		0.855871
	0.551484	0.577032	0.574839		0.567785
	0.772839	0.740903	0.792		0.768581
	0.862258	0.977226	1.06026		0.966581
	1.16045	1.30297	1.22432		1.22925
SOD
	4.20701	4.28029	4.76966		4.41899
	5.23677	5.41078	4.9409		5.19615
	4.94241	5.08012	5.21491		5.07915
	3.31027	3.03134	3.35559		3.2324
	4.35337	4.61993	4.24789		4.40706
	4.1169	3.57703	3.78609		3.82667
	3.81495	3.38992	3.16313		3.456
	2.26832	2.58307	3.17641		2.67593
	4.30165	4.34022	4.87111		4.50433
	3.56198	2.53595	2.71886		2.93893
	1.99513	2.12879	2.2854		2.13644
	1.27415	0.625421	1.61929		1.17296
G-POD
	2.9265	2.82057	3.36334		3.0368
	3.28198	3.31746	3.59379		3.39775
	3.15845	2.96751	3.68277		3.26958
	2.59462	2.66255	2.69948		2.65222
	3.08638	2.94604	3.11585		3.04942
	2.93606	2.16117	2.41696		2.50473
	2.32315	1.89676	2.36594		2.19528
	2.15856	1.8275	1.80933		1.93179
	2.79778	3.13903	3.07886		3.00522
	1.97816	1.77195	1.85454		1.86821
	1.53376	1.50137	1.44456		1.49323
	1.4593	0.884972	0.976027		1.10677
APX
	1.63958	1.67358	1.76613		1.6931
	1.54981	1.30167	1.57211		1.47453
	1.50024	1.07017	1.08213		1.21751
	0.973366	0.996556	1.12264		1.03085
	1.56526	1.54659	1.8001		1.63732
	1.29684	1.30951	1.30543		1.30393
	1.06774	1.09921	1.06058		1.07585
	0.890718	0.668577	0.747797		0.769031
	1.31449	1.50841	1.76164		1.52818
	1.18055	0.96407	1.12919		1.09127
	0.857666	0.654703	0.708033		0.740134
	0.445619	0.420465	0.483701		0.449929
CAT
	0.086354	0.0805042	0.0968108		0.0878897
	0.102065	0.0992313	0.106895		0.102731
	0.0879069	0.115837	0.0928965		0.0988802
	0.09029	0.0745448	0.0713959		0.0787436
	0.0994705	0.0783846	0.10311		0.0936549
	0.0783225	0.0611634	0.0729198		0.0708019
	0.0572535	0.0474116	0.0556396		0.0534349
	0.0475402	0.0469177	0.0474392		0.047299
	0.0838212	0.112609	0.0863206		0.0942503
	0.072652	0.0631924	0.0670086		0.0676176
	0.0458625	0.0455678	0.0495128		0.046981
	0.0304987	0.0202386	0.024639		0.0251255
CHI
	113.4	117.6	113.4		114.8
	107.6	105	108.6		107.067
	97.6	105	103.6		102.067
	94.5	91.8	99.8		95.3667
	110.6	117.4	112.4		113.467
	104.8	97.6	103.4		101.933
	96.4	98.8	95.8		97
	91.4	85.2	93		89.8667
	113.2	114	115.2		114.133
	94.4	99.2	95.8		96.4667
	87.8	83.8	85.2		85.6
	78.2	71.4	69.6		73.0667
CHS
	21.0333	20.9	18.7333		20.2222
	21.1333	19.9	19.8333		20.2889
	18.1333	19.9	19.8333		19.2889
	16.3667	19.6	20.8667		18.9444
	19.3667	22.9333	19.7333		20.6778
	15.7	17.8667	16.7		16.7556
	17.6667	15.6667	14.4333		15.9222
	13.2667	11.2333	14.2		12.9
	18.6	24.8	19.4333		20.9444
	16.0333	17.1667	16		16.4
	15.6667	13.4	13.8333		14.3
	10.9	9.76667	11.2		10.6222
CHI	22.7812	21.75	22.7812		22.4375
	23.9688	18.5	18.1875		20.2188
	18.9688	18.5	17.1875		18.2188
	19.75	14.6562	15.4688		16.625
	25.0312	19.7812	17.1875		20.6667
	16.4375	16.5938	15.1562		16.0625
	17.3438	15.0312	16.4062		16.2604
	14.5938	14.6562	15.7812		15.0104
	22.875	23.3438	19.5625		21.9271
	16.7188	15.5	16.1562		16.125
	14.1875	13.8125	12.875		13.625
	10.7812	9.65625	9.6875		10.0417
DFR
	68.5714	66.7143	65.2857		66.8571
	66.4286	63.5714	62.4286		64.1429
	61.4286	62.5714	62.4286		62.1429
	62.2857	57.7143	51.7143		57.2381
	67	63.5714	65.5714		65.381
	57.2857	56.2857	58.7143		57.4286
	52.4286	50.1429	59		53.8571
	51.4286	49.5	52.3571		51.0952
	62.7143	71	56.5714		63.4286
	54	50.7143	62		55.5714
	51.4286	46	52.7143		50.0476
	48.1429	41.8571	46.2857		45.4286
ANS
	94	96.3333	91.5		93.9444
	93.6667	93.3333	91.6667		92.8889
	93.6667	89.3333	91.6667		91.5556
	96.3333	85	98.1667		93.1667
	94	92.6667	96.3333		94.3333
	85.5	85.6667	82.3333		84.5
	86	80.5	83.3333		83.2778
	77.1667	76.3333	86.5		80
	95.3333	89.5	92.3333		92.3889
	76.3333	73	85		78.1111
	70.3333	78.6667	71.1667		73.3889
	62	67.5	64.1667		64.5556
ANR
	27.619	26.619	22.8095		25.6825
	25.0952	30.3333	24.9524		26.7937
	25.0952	27.3333	24.9524		25.7937
	23.1429	29.619	27.5714		26.7778
	26.8095	24.6667	24.9048		25.4603
	25.4286	23.5238	29.5238		26.1587
	22.4762	22.0952	26.4762		23.6825
	23	26.7619	24.7619		24.8413
	28.0952	26.8095	25.1429		26.6825
	27	26.0952	27.3333		26.8095
	24.4762	26.4286	24.9524		25.2857
	25.7619	25.0476	27.1429		25.9841
